# Supplementary material for: Interplay between AIB1 genotypes and radiotherapy in a Swedish population-based breast cancer cohort
Source: Discov Oncol. 2026 Jan 3;17:159. doi: 10.1007/s12672-025-04370-6 (PMC12847612; doi:10.1007/s12672-025-04370-6)
Supplement: Supplementary file 2 — Supplementary Material 2. [file 12672_2025_4370_MOESM2_ESM.xlsx]

## Sheet: Sheet1
	Interplay between AIB1 genotypers and radiotherapy in a Swedish population-based breast cancer cohort
	Alexandra Wiberg*,1, Louise Ebbesen*,1, Christopher Godina 1, Karolin Isaksson 2,3, Helena Jernström 1, ✉
	1 Division of Oncology, Department of Clinical Sciences Lund, Lund University Cancer Center/Kamprad, Lund University and Skåne University Hospital, Barngatan 4, SE-221 85 Lund, Sweden
	2 Division of Surgery, Department of Clinical Sciences Lund, Lund University Cancer Center, Lund University, SE-221 85 Lund, Sweden
	3 Department of Surgery, Skåne University Hospital, Kristianstad, J A Hedlunds väg 5, SE-291 33 Kristianstad, Sweden
	*Shared first authors
	Corresponding author: Helena Jernström, helena.jernstrom@med.lu.se

## Sheet: SupplementaryTable8
	Supplementary Table 8. List of up-and downregulated genes in patients with estrogen receptor positive tumors from SCAN-B, comparing high expressing (tertile 3) with low expressing (tertile 1) tumor AIB1
	Upregulated = adj. P value <0.05 and Log2FC >1.0						Down-regulated = adj.P.Value < 0.05 and log2FC < -1.0)
	Upregulated genes	EntrezGeneID	Log2FC	Log2 AveExpr	adj.P.Val		Down-regulated genes	EntrezGeneID	Log2FC	Log2 AveExpr	adj.P.Val
	CXCL9	4283	1.64861	4.28812	7.56091e-122		LRP2	4036	-1.00039	1.92442	5.50521e-29
	ADAMDEC1	27299	1.59999	1.29139	3.17149e-117		CYP4X1	260293	-1.00236	3.82687	1.71611e-32
	PLA2G2D	26279	1.47731	-0.843338	1.51276e-106		TCN1	6947	-1.00551	1.56395	1.9358e-19
	MS4A1	931	1.45078	-0.215166	1.2139e-102		AQP5	362	-1.01356	-0.726451	3.36192e-31
	IKZF3	22806	1.41607	1.13259	2.58783e-168		SLC7A4	6545	-1.01647	-0.917723	6.18886e-45
	CXCL13	10563	1.39673	2.51231	4.18937e-44		SCGB2A2	4250	-1.01866	7.66328	2.13118e-13
	PRAME	23532	1.37674	-1.22079	1.06054e-40		AK5	26289	-1.02172	1.96113	6.30109e-50
	MYBL1	4603	1.37331	0.909281	8.10907e-168		CAPN8	388743	-1.02487	2.59052	1.00306e-45
	DNAJC5B	85479	1.35585	-0.161807	1.49826e-102		SCGB1D2	10647	-1.04048	5.46972	2.81987e-14
	IDO1	3620	1.35542	1.19413	2.85475e-112		SPAG6	9576	-1.04853	-1.08572	3.56802e-26
	CXCL11	6373	1.34512	1.95281	8.94806e-96		FCGBP	8857	-1.05367	1.59221	1.07162e-55
	TCL1A	8115	1.33774	-1.25955	7.00573e-85		CHGB	1114	-1.06042	-1.53968	2.47147e-24
	TIGIT	201633	1.30787	0.295901	1.22679e-107		SLC1A1	6505	-1.06086	2.76083	8.38147e-40
	MYBL2	4605	1.28253	1.87179	9.51714e-117		ZNF385B	151126	-1.06507	1.13282	3.88806e-37
	CD19	930	1.25321	-1.73277	2.14523e-94		GAD1	2571	-1.07181	-1.57733	1.72873e-45
	GBP5	115362	1.25173	2.38561	1.39329e-117		NEK10	152110	-1.07959	2.20419	2.29361e-42
	CCR8	1237	1.24248	-0.800876	1.12644e-136		CYP4Z1	199974	-1.08366	3.09321	3.45493e-19
	FCRL3	115352	1.23536	-1.38438	4.14976e-129		VWA2	340706	-1.09052	2.11882	1.40629e-71
	CXCL10	3627	1.23206	4.35682	7.46142e-88		GHRH	2691	-1.09805	-1.71991	3.58901e-46
	SLAMF6	114836	1.21596	0.503103	2.06205e-128		VIPR2	7434	-1.10553	-0.322795	1.18151e-58
	HOXC13	3229	1.21345	0.377364	8.32821e-57		DIRAS3	9077	-1.16181	0.277587	5.22096e-82
	GSDMB	55876	1.21178	0.152713	2.33972e-123		LACRT	90070	-1.17779	-2.03074	3.47542e-33
	IGKV1-33	NA	1.1846	3.82602	1.94324e-39		FGF10	2255	-1.19	2.16603	2.77377e-48
	ITK	3702	1.17969	0.57184	7.14253e-133		CHAD	1101	-1.23519	2.47835	1.68171e-51
	GZMB	3002	1.17877	1.02812	2.76658e-71		PDZK1IP1	10158	-1.24151	3.1602	1.02378e-72
	INAVA	55765	1.17655	-0.568519	3.16279e-68		TFF1	7031	-1.28619	5.69902	1.33158e-29
	BTLA	151888	1.17061	-0.767954	2.35238e-134		PEBP4	157310	-1.30393	0.0966302	9.52994e-70
	IGKV1D-33	NA	1.16217	3.85907	4.49929e-36		LTF	4057	-1.30726	5.42524	5.515e-36
	CD96	10225	1.1621	1.37316	1.79778e-119		SERPINA11	256394	-1.32495	2.02774	1.35676e-61
	E2F8	79733	1.15238	-0.214047	1.31358e-135		SCGB3A1	92304	-1.35286	-0.317283	1.07871e-44
	ICOS	29851	1.1497	-0.809562	1.19744e-130		PHGR1	644844	-1.36664	-0.325163	6.0947e-45
	CTLA4	1493	1.14753	-0.651387	7.25718e-123		DLX2	1746	-1.37792	-0.91887	1.84414e-65
	LAX1	54900	1.1394	-0.0398817	8.63294e-125		CARTPT	9607	-1.44624	-1.39527	6.53124e-32
	LAMP3	27074	1.1355	0.917376	9.16824e-111		PIP	5304	-1.81599	6.43308	8.69439e-51
	IL7R	3575	1.13462	2.88767	3.0084e-103
	FSBP	100861412	1.13159	1.39814	3.08546e-108
	SELL	6402	1.12438	2.86508	4.8383e-118
	CTNND2	1501	1.12323	0.877515	3.35589e-56
	GZMK	3003	1.12205	2.26753	1.0317e-81
	SH2D1A	4068	1.11959	0.151468	6.78147e-110
	PLCH1	23007	1.11934	-0.802912	3.64602e-75
	TRAT1	50852	1.11806	-0.361671	5.63325e-114
	CCR7	1236	1.11497	0.75086	6.3331e-92
	BANK1	55024	1.11198	-0.177797	2.08527e-90
	SIRPG	55423	1.11123	-0.000145305	7.88032e-92
	CD38	952	1.10795	-0.498008	2.5309e-121
	FCRL5	83416	1.10563	-0.968882	6.82882e-76
	FCRLA	84824	1.10204	-0.995082	1.721e-79
	SPDYC	387778	1.09706	-2.46868	3.24315e-52
	ALG1L	200810	1.09705	-0.727296	4.00031e-60
	CENPE	1062	1.09292	0.661852	2.10394e-168
	GPR171	29909	1.09063	0.331214	8.52839e-104
	VSTM2A	222008	1.08685	-1.29082	9.03573e-27
	BLK	640	1.08495	-1.63099	3.53143e-78
	PLA2G7	7941	1.08491	1.8025	1.74678e-98
	PYHIN1	149628	1.08215	0.0189919	2.21827e-104
	AC233755.2	NA	1.08001	-0.00364819	6.00165e-46
	CCNE2	9134	1.07652	1.66361	8.64327e-130
	ATP6V0A4	50617	1.07309	-0.927586	2.77628e-44
	GPR174	84636	1.06894	-0.267123	3.55796e-120
	SLAMF7	57823	1.0616	2.57558	3.04369e-106
	SIX1	6495	1.06131	1.27517	9.91053e-55
	SP140	11262	1.0613	0.76239	6.56261e-118
	HOXC11	NA	1.05868	-0.456389	1.94819e-40
	GLDC	2731	1.05723	-1.05855	1.82292e-48
	SCML4	256380	1.05681	-1.0457	3.1562e-101
	PSCA	8000	1.05602	-0.271736	9.79707e-32
	NCOA3	8202	1.05297	3.41653	0
	PAX5	5079	1.04912	-2.0275	6.41812e-95
	AIM2	9447	1.04874	-0.252321	1.78809e-92
	POU2AF1	5450	1.04751	0.200778	1.88014e-63
	SYCP2	10388	1.04347	2.0583	1.98718e-83
	CENPI	2491	1.04063	0.554429	1.70281e-145
	AC119396.1	NA	1.03958	-1.94343	1.04362e-102
	PEG10	23089	1.03917	2.22924	5.50335e-37
	AC233755.1	NA	1.03312	2.75294	1.47993e-34
	LYZ	4069	1.02564	6.55958	1.29025e-90
	AURKA	6790	1.02535	2.42742	7.19946e-152
	P2RY10	27334	1.02413	0.716247	1.47058e-91
	KIF14	9928	1.02407	-0.155246	5.41388e-132
	TMPRSS4	56649	1.02385	-1.80134	1.31316e-42
	SAMD3	154075	1.02237	-0.235761	2.25152e-102
	HOXC12	3228	1.02025	-1.77206	3.1263e-43
	ZBED2	79413	1.01955	-1.94056	5.97054e-115
	KLRK1	22914	1.01919	0.794559	2.36897e-85
	CD2	914	1.01747	2.93536	1.98961e-93
	MCM10	55388	1.01675	0.239495	8.78485e-110
	CD79A	973	1.01638	1.55214	2.18944e-46
	CCL18	6362	1.01282	0.976081	3.31649e-40
	CD3G	917	1.0116	0.19266	2.51435e-103
	UBE2C	11065	1.00941	3.4812	1.93748e-86
	EOMES	8320	1.00871	-0.329946	1.67895e-88
	UBD	10537	1.00833	3.98576	4.32343e-46
	TOP2A	7153	1.00456	3.8146	7.25791e-94
	SPAG5	10615	1.00437	2.08266	7.51842e-130
	CLEC4C	170482	1.0003	-1.7858	3.2257e-83

## Sheet: SupplementaryTable9
	Supplementary Table 9. List of up-and downregulated genes in patients with estrogen receptor negative tumors from SCAN-B, comparing high expressing (tertile 3) with low expressing (tertile 1) tumor AIB1
	Upregulated = adj. P value <0.05 and LogFC >1.0						Down-regulated = adj.P.Value < 0.05 and logFC < -1.0)
	Upregulated genes	EntrezGeneID	Log2FC	Log2 AveExpr	adj.P.Val		Down-regulated genes	EntrezGeneID	Log2FC	Log2 AveExpr	adj.P.Val
	MUCL1	118430	4.03395	5.44913	5.90691e-23		DLX6	1750	-1.00702	-1.97032	4.80476e-10
	CLCA2	9635	3.09818	1.31567	6.01027e-23		EPHX4	253152	-1.00757	0.211803	6.21902e-12
	ABCC11	85320	3.0257	0.471867	1.76318e-19		MSI1	4440	-1.01023	-0.44862	2.74045e-09
	SPINK8	646424	2.81861	0.409428	4.69799e-19		SMO	6608	-1.0126	2.56754	1.15985e-22
	LBP	3929	2.5064	1.24056	6.52863e-16		REEP2	51308	-1.01441	-0.46238	1.95458e-17
	TMC5	79838	2.33286	1.13624	1.60685e-20		TLX1	3195	-1.01941	-1.65829	2.22697e-07
	PIP	5304	2.29126	3.77676	1.60305e-10		STAC	6769	-1.01954	0.671145	4.0021e-11
	TFAP2B	7021	2.27998	0.909444	5.97393e-16		PTPRZ1	5803	-1.01972	-0.835582	1.50378e-07
	UGT2B11	10720	2.23301	-0.0982722	2.57163e-11		MFGE8	4240	-1.02092	6.0702	2.0993e-17
	TMEM45B	120224	2.18843	0.854204	1.5693e-18		SCHIP1	29970	-1.02208	2.01543	6.42911e-09
	CYP4Z1	199974	2.18178	0.574494	4.21567e-15		HACD1	9200	-1.02273	1.13373	8.19305e-11
	S100A7	6278	2.17628	2.71692	4.89527e-08		COL11A2	1302	-1.02548	-1.48642	4.30351e-07
	FOXA1	3169	2.17137	2.71721	1.79692e-16		ARL9	132946	-1.02588	0.585271	6.39952e-09
	CXCL17	284340	2.16541	2.56896	2.21856e-12		OCA2	4948	-1.02667	-1.88022	3.6478e-10
	SPDEF	25803	2.16459	2.42617	3.96679e-16		GPRIN2	9721	-1.03042	-0.0849316	6.7126e-10
	CAPN13	92291	2.12668	1.38465	6.09436e-17		ID4	3400	-1.03839	3.15716	5.8208e-11
	AKR1B15	441282	2.11556	0.115386	8.93664e-15		DLX5	1749	-1.03894	0.0194581	3.46166e-10
	SERHL2	253190	2.08523	2.59402	1.32199e-13		UCHL1	7345	-1.04187	3.61401	3.53528e-11
	HMGCS2	3158	2.06263	0.106741	5.35554e-11		SERPINB7	8710	-1.04223	-0.898088	1.3376e-07
	ABCA12	26154	2.05443	0.0671503	4.59245e-19		MFSD4A	148808	-1.0443	-0.368304	2.60862e-11
	AKR1B10	57016	2.02984	-0.513331	2.15482e-16		ACTG2	72	-1.04543	4.12392	2.08006e-05
	HGD	3081	2.00906	0.149331	2.16782e-16		C10orf90	118611	-1.04547	-1.56206	5.02735e-09
	TDRD1	56165	2.00753	-0.852688	1.54765e-18		S100B	6285	-1.04628	2.83213	3.07676e-08
	CEACAM6	4680	1.99865	1.84178	2.79071e-11		KIF1A	547	-1.05324	-0.0649542	6.07466e-05
	C9orf152	401546	1.9972	1.41181	8.89e-21		VANGL2	57216	-1.06297	2.66035	9.51815e-13
	UGT2B28	54490	1.99529	-1.25424	1.9044e-11		WNK2	65268	-1.06961	0.442448	1.36344e-13
	AGR2	10551	1.9588	3.86241	5.03595e-12		KRT83	3889	-1.07218	-0.785118	1.11714e-05
	SIDT1	54847	1.92594	1.30977	1.92461e-35		BPI	671	-1.07372	0.320635	1.71529e-06
	CNTNAP2	26047	1.88686	0.299904	1.3151e-17		RASGEF1C	255426	-1.07464	-1.74343	6.47132e-11
	THRSP	7069	1.88431	1.10031	4.81958e-13		COL9A1	1297	-1.07749	-2.42288	4.68167e-12
	BCAS1	8537	1.87217	0.0762176	9.19667e-20		FERMT1	55612	-1.0793	0.219255	6.46344e-10
	C2CD4A	145741	1.86786	-0.884368	8.11222e-20		COL22A1	169044	-1.08848	0.0936322	7.32961e-08
	CASP14	23581	1.86746	0.351953	2.82714e-09		MAPK4	5596	-1.09398	-0.920376	1.53193e-10
	DHRS2	10202	1.82331	-0.028832	2.4339e-09		CRISPLD1	83690	-1.09464	2.83462	6.52484e-12
	CRISP3	10321	1.81757	-0.516659	1.1689e-10		MAPK15	225689	-1.10117	-1.00938	2.7568e-10
	AC136616.2	NA	1.80758	-0.282647	5.41544e-13		RGMA	56963	-1.10858	1.8576	2.59971e-16
	BRINP3	339479	1.78284	-0.523175	2.63319e-12		KRT6A	3853	-1.10913	1.88991	2.30315e-05
	S100A8	6279	1.75454	5.84246	7.92491e-13		CIART	148523	-1.11244	1.92709	1.29688e-14
	KYNU	8942	1.7432	2.77045	3.17157e-17		MT1H	4496	-1.1128	-1.01426	7.92593e-10
	MS4A1	931	1.74214	0.764565	3.22435e-21		OSR1	130497	-1.11552	0.658708	5.14602e-09
	REEP6	92840	1.70442	1.32481	1.40346e-15		LOXL4	84171	-1.1188	1.12638	5.36618e-13
	CHIT1	1118	1.70086	1.42131	7.15923e-13		GAL	51083	-1.12007	1.08711	4.2293e-10
	CD19	930	1.68608	-0.431991	1.04932e-20		KRT5	3852	-1.12235	4.70874	9.51957e-06
	IGKV2D-28	NA	1.67722	6.408	8.4422e-12		KLK14	43847	-1.13808	-1.5297	1.46811e-08
	BLK	640	1.6677	-0.860975	2.40783e-24		TMEM158	25907	-1.13888	2.08881	2.89578e-16
	PLA2G2D	26279	1.66047	0.750573	2.68276e-18		PLP1	5354	-1.13951	-0.648685	1.77416e-08
	TSPAN8	7103	1.65805	0.324581	9.46507e-10		CA6	765	-1.14147	-1.8766	4.25884e-08
	PRR15	222171	1.65239	1.09427	2.63764e-17		ATP6V1B1	525	-1.14152	0.988019	2.48463e-09
	PNMT	5409	1.64961	-0.738261	1.79228e-09		OBP2B	29989	-1.14385	0.38574	8.97865e-05
	CEACAM5	1048	1.63559	-0.383626	7.43818e-11		LRFN4	78999	-1.15051	1.22126	6.40731e-26
	TMEM63C	57156	1.63473	0.714326	1.28936e-17		DSG1	1828	-1.15244	-1.25944	5.10057e-07
	FGG	2266	1.63439	-1.54619	4.04183e-09		SERPINB2	5055	-1.16324	-0.986033	3.03972e-08
	SDR16C5	195814	1.63197	0.92461	1.00999e-09		MDFI	4188	-1.16379	2.81705	7.09323e-17
	CXCL13	10563	1.62531	4.43373	6.5211e-13		ZIC1	7545	-1.16709	-0.324671	2.16966e-08
	ALOX15	246	1.61251	-1.25489	3.6524e-22		SERPINA3	12	-1.1699	6.5244	3.67917e-08
	ALOX15B	247	1.61088	1.55688	2.67632e-11		PRTFDC1	56952	-1.17122	2.34688	1.11249e-23
	GLYATL1	92292	1.61	0.19201	2.34489e-11		FZD9	8326	-1.17163	-1.2499	5.24121e-13
	ST6GALNAC1	55808	1.60784	-0.911237	2.9644e-16		C8orf46	254778	-1.1739	-1.00763	4.69582e-11
	ORM1	5004	1.60253	0.129264	5.69278e-08		KRT81	3887	-1.17498	2.73604	0.000325578
	IGHD	NA	1.59877	1.85165	3.28379e-10		CSN3	1448	-1.18362	-1.56011	9.59073e-05
	CD79A	973	1.58628	2.86902	7.32318e-17		ANXA8	653145	-1.19245	1.09753	6.58197e-08
	HRASLS2	54979	1.58385	-0.0164972	4.28566e-13		PCSK1N	27344	-1.19394	-0.912434	2.93401e-09
	ENPP3	5169	1.57825	-0.230097	4.47842e-11		CRYAB	1410	-1.1972	5.2522	2.43134e-14
	BANK1	55024	1.57695	0.536725	5.85264e-25		CXCL5	6374	-1.20115	-0.847888	1.34363e-10
	LAX1	54900	1.57694	1.00638	4.48141e-25		EXTL1	2134	-1.20347	-0.990245	3.34907e-12
	IGKV2D-29	NA	1.57376	2.39245	1.55329e-10		DSC3	1825	-1.21354	1.33808	8.00933e-08
	TCL1A	8115	1.56851	-0.0271149	1.50239e-15		ELF5	2001	-1.21706	3.13267	9.45115e-07
	C7	730	1.55752	1.54624	2.77036e-11		NRTN	4902	-1.22054	-1.05458	1.44018e-14
	ACE2	59272	1.55107	-0.124247	4.36767e-11		ANXA8L1	728113	-1.22807	1.04483	1.12934e-07
	LRG1	116844	1.54977	0.448576	3.33258e-14		C5orf46	389336	-1.23193	2.67612	2.59507e-11
	TNFRSF17	608	1.54797	1.2196	8.84252e-18		MFSD6L	162387	-1.23811	-1.22295	2.96257e-16
	AR	367	1.54458	1.4237	2.65646e-20		AARD	441376	-1.23835	2.74434	1.28427e-06
	IGKV2D-40	NA	1.54098	2.25296	4.07864e-12		KLK8	11202	-1.2421	0.481106	1.14305e-05
	S100A7A	338324	1.53862	-1.21317	6.55284e-10		FDCSP	260436	-1.24425	3.88637	0.0024257
	FCRL5	83416	1.53839	0.680409	1.28936e-17		FOLR1	2348	-1.25551	1.58067	3.34907e-06
	ADH1C	126	1.5349	-0.0479434	4.24149e-12		CITED4	163732	-1.27529	2.62492	7.05533e-18
	ALDH3B2	222	1.52526	3.07172	7.5981e-13		EPHB3	2049	-1.27943	3.36474	3.50147e-23
	C2orf54	79919	1.52071	1.04944	2.09164e-09		VGLL1	51442	-1.28612	2.34785	2.29274e-06
	CLEC4C	170482	1.51622	-0.879657	4.88193e-22		COL9A3	1299	-1.29508	0.618612	4.79146e-10
	AC233755.2	NA	1.51439	1.75096	1.80957e-10		KRT23	25984	-1.30226	4.392	4.05373e-08
	AC141272.1	NA	1.50088	1.79973	8.67123e-13		MAGED4	728239	-1.30484	0.86892	1.4708e-08
	CCL19	6363	1.50033	4.01912	2.2748e-11		ODAM	54959	-1.30587	-1.48517	1.77413e-07
	IGKV1D-33	NA	1.49974	5.66949	9.14809e-09		GFRA3	2676	-1.32817	-1.00591	2.72667e-11
	ADH1B	125	1.4961	2.02884	1.1821e-08		PRAME	23532	-1.333	1.42354	4.96878e-06
	AC233755.1	NA	1.49598	4.5534	1.1374e-10		CHRM3	1131	-1.34084	-0.810396	5.45365e-16
	LRRC31	79782	1.49188	-1.3129	8.32324e-14		NCMAP	400746	-1.34124	0.0060303	1.98698e-14
	IGHV3OR16-9	NA	1.48692	2.03294	2.04134e-12		CDH19	28513	-1.3476	-1.8146	1.17132e-12
	SLC44A4	80736	1.47277	1.36189	4.61154e-08		CRHR1	1394	-1.35081	-2.0602	4.12623e-15
	AC119396.1	NA	1.47233	-1.41449	2.52782e-26		SCRG1	11341	-1.35897	-0.916932	1.95052e-11
	POU2AF1	5450	1.47117	1.58416	9.52984e-18		AQP5	362	-1.37254	1.27005	4.14885e-06
	IGKV2-40	NA	1.46823	2.1239	1.56981e-11		SFRP1	6422	-1.37621	4.9606	2.07987e-09
	FCRLA	84824	1.46469	0.0633695	3.57115e-20		KRTCAP3	200634	-1.38169	2.89081	2.9186e-13
	PADI3	51702	1.4617	-1.63557	1.7274e-11		S100A2	6273	-1.38452	2.23857	4.3445e-11
	S100A9	6280	1.46034	7.23295	1.83333e-11		PKP1	5317	-1.38864	2.31335	7.10882e-11
	MSMB	4477	1.44921	0.202505	1.49435e-09		NKX2-5	1482	-1.39276	-1.69925	1.28832e-12
	ATP13A4	84239	1.44747	0.684261	3.71064e-11		TMPRSS3	64699	-1.39545	1.94585	3.1915e-10
	FCRL3	115352	1.44456	-0.501655	7.5293e-24		TMPRSS5	80975	-1.39669	-1.92633	3.03752e-21
	IKZF3	22806	1.4432	2.16855	1.2154e-25		PLEKHB1	58473	-1.40023	2.15103	4.71451e-16
	PAX5	5079	1.43764	-1.22319	5.88821e-21		SCUBE3	222663	-1.40183	0.297728	1.12905e-12
	GLYATL2	219970	1.4304	3.72255	5.6089e-08		KCNK5	8645	-1.41709	1.66564	1.73183e-19
	RND1	27289	1.42488	1.42269	6.02708e-17		EN1	2019	-1.42056	1.59685	1.75516e-11
	PLA2G2A	5320	1.42011	2.6761	5.72607e-09		SOX8	30812	-1.43048	-0.508196	2.87273e-11
	FAM46C	54855	1.41893	2.67068	4.41841e-27		KLK7	5650	-1.43537	0.652176	3.11949e-07
	TFF3	7033	1.41577	1.26532	2.36326e-07		HRCT1	646962	-1.43711	0.986825	1.35277e-12
	MLPH	79083	1.41246	3.22078	2.24619e-14		KRT17	3872	-1.4391	4.98426	4.54741e-09
	FUT3	2525	1.40474	1.34016	8.38695e-14		AL662899.3	NA	-1.44835	1.00669	4.63499e-06
	CR2	1380	1.40404	-0.597844	6.68171e-15		KLK6	5653	-1.46095	1.61303	5.42004e-07
	ANKRD30A	91074	1.40367	-1.04085	8.95447e-09		DSG3	1830	-1.5157	0.73706	1.14367e-08
	KMO	8564	1.40116	1.38334	2.85014e-22		ART3	419	-1.519	0.550328	4.35148e-08
	FCN2	2220	1.40031	-1.69322	4.98807e-12		KLK11	11012	-1.52289	-0.164046	3.62256e-08
	TNFRSF13B	23495	1.39676	-1.32778	1.42297e-22		KLK5	25818	-1.525	2.35654	3.48215e-06
	IGLL5	100423062	1.39558	7.57474	4.69504e-10		SOSTDC1	25928	-1.53008	0.746324	2.36705e-11
	KCNA3	3738	1.39132	0.19425	8.08179e-31		FAM19A3	284467	-1.53033	-0.918278	1.3525e-15
	ZBTB16	7704	1.39021	-0.590347	9.78957e-15		PTX3	5806	-1.53469	1.24133	5.65005e-14
	HPX	3263	1.389	-0.500708	3.67289e-09		MMP7	4316	-1.54466	5.92746	7.36414e-12
	VSTM2L	128434	1.38311	-0.00791745	5.11329e-13		TFCP2L1	29842	-1.55047	1.1052	3.47155e-16
	APOD	347	1.38223	7.22379	1.23683e-07		SIX3	6496	-1.55435	-1.36842	2.34458e-15
	MZB1	51237	1.38201	4.01474	1.3376e-11		MELTF	4241	-1.5686	1.99317	3.35396e-22
	GZMK	3003	1.37984	2.89186	2.20867e-18		C2orf82	389084	-1.56999	-0.318306	6.9973e-11
	CXCL9	4283	1.37698	5.98569	2.71289e-12		FOXC1	2296	-1.59365	2.83656	5.67438e-20
	IRF4	3662	1.3758	1.00414	5.05376e-21		AC024940.1	144203	-1.66484	-1.15367	2.79723e-18
	STEAP4	79689	1.36174	2.73589	2.17932e-18		CT83	203413	-1.68055	-0.19042	1.60669e-08
	IGKV1-33	NA	1.35426	5.66506	1.84034e-07		KRT14	3861	-1.6876	3.81691	9.01862e-09
	ARHGEF38	54848	1.35055	0.293953	3.51907e-17		CRABP1	1381	-1.7127	2.98287	1.11009e-08
	ABCC2	1244	1.34753	-1.31547	4.77378e-15		UGT8	7368	-1.73433	0.833821	2.78314e-18
	MPV17L	255027	1.34437	0.500646	3.58699e-10		CCKBR	887	-1.75704	-1.63727	1.19956e-18
	TSPAN1	10103	1.34367	2.26781	7.14079e-10		KRT6B	3854	-1.78326	3.071	5.79565e-11
	HPGD	3248	1.34353	1.68647	5.00358e-09		KRT16	3868	-1.7886	3.24474	7.08432e-13
	SLAMF6	114836	1.34239	1.5188	8.19949e-25		LEMD1	93273	-1.79647	-0.307893	2.69214e-15
	NUGGC	389643	1.33715	-0.857289	1.55578e-25		KLK10	5655	-1.83887	0.422193	5.94404e-11
	FCRL1	115350	1.33336	-1.74364	2.51375e-24		DLGAP1	9229	-1.8513	-0.998779	3.13342e-22
	JAKMIP1	152789	1.33326	-0.534236	5.85264e-25		C6orf15	29113	-1.86393	-0.950425	2.75633e-16
	CCDC160	347475	1.32812	0.0199938	1.4479e-14		SERPINB5	5268	-1.91103	2.6566	2.42313e-15
	FCER2	2208	1.32589	-1.45376	5.49517e-15		HORMAD1	84072	-1.91222	-0.292209	3.26094e-14
	SCGB2A2	4250	1.3218	4.47627	0.000160212		IRX1	79192	-1.9158	0.23275	8.9504e-20
	GPR174	84636	1.31743	0.436906	2.32116e-24		S100A1	6271	-1.93226	4.49173	1.34676e-14
	BTLA	151888	1.31482	0.0576857	6.60927e-24		MSLN	10232	-1.96534	0.206868	7.98346e-10
	POF1B	79983	1.31406	0.666686	6.73134e-13		SHC4	399694	-2.04297	0.326295	7.13312e-22
	IGHV3-72	NA	1.31377	2.22653	1.2384e-09		COL2A1	1280	-2.21181	-1.11274	1.47427e-14
	SCML4	256380	1.31359	-0.272991	1.28252e-21		GABRP	2568	-2.22437	3.78428	2.65054e-13
	FGB	2244	1.31349	-1.69609	2.41448e-07		TTYH1	57348	-2.29096	0.73059	4.80569e-18
	GNMT	27232	1.31313	-0.829634	2.47375e-12		ROPN1	54763	-2.31009	0.373117	1.74668e-18
	JCHAIN	3512	1.3127	7.26398	7.79752e-13		ROPN1B	152015	-2.42421	1.09061	1.74668e-18
	ERBB2	2064	1.31199	6.07636	1.30676e-11		MIA	8190	-2.90018	2.41242	2.08697e-22
	ABI3BP	25890	1.31058	3.3871	3.9093e-17		SOX10	6663	-2.9251	1.27058	8.41376e-21
	P2RY10	27334	1.31	1.33324	2.3503e-24
	TMPRSS4	56649	1.30882	-1.01376	1.04679e-09
	PGC	5225	1.30781	-1.88666	7.88943e-07
	FAM129C	199786	1.30405	-1.66617	2.74037e-19
	NOSTRIN	115677	1.30282	1.96813	5.35783e-19
	CD22	933	1.30225	0.890365	5.05333e-24
	PTK6	5753	1.30214	0.562618	4.56723e-16
	RHOH	399	1.29244	2.05795	2.12448e-22
	TOX3	27324	1.28907	0.689007	1.06798e-09
	CCL21	6366	1.28115	2.86403	1.5068e-08
	LY9	4063	1.28064	1.19188	1.46493e-21
	KLRK1	22914	1.27793	1.47178	7.33239e-19
	ORM2	5005	1.27478	0.198915	6.70863e-06
	SMPD3	55512	1.27456	-0.708203	2.29677e-27
	CCR7	1236	1.27394	1.54066	6.64187e-17
	ITK	3702	1.27215	1.37066	2.73899e-23
	SELL	6402	1.26844	3.54438	1.19956e-18
	ATP13A5	344905	1.259	0.321495	6.52541e-09
	TRAT1	50852	1.25887	0.409497	2.79613e-21
	CRYM	1428	1.25884	-0.676476	7.29657e-10
	FABP6	2172	1.25546	-0.884075	1.7509e-08
	STAP1	26228	1.25245	0.0958247	9.07113e-18
	PNLIPRP3	119548	1.25109	-2.11146	3.61151e-09
	SULT2B1	6820	1.24903	0.533704	9.45778e-12
	TESPA1	9840	1.24205	0.473344	1.76358e-19
	FAM177B	400823	1.23955	-1.31665	4.05266e-16
	FMO5	2330	1.22898	1.22352	2.81043e-14
	TRDV1	NA	1.22812	-0.430431	3.88744e-13
	SLC25A18	83733	1.22657	-1.62505	2.04134e-12
	CCR2	729230	1.22292	2.36097	1.79109e-22
	SLAMF7	57823	1.218	3.82984	1.06671e-17
	EOMES	8320	1.21741	0.400602	5.52248e-19
	C2CD4B	388125	1.20855	-1.28851	7.69363e-16
	RIPOR2	9750	1.20855	1.58783	1.10416e-25
	PNOC	5368	1.20845	-0.183049	3.28441e-16
	FCMR	9214	1.20518	2.47563	7.42418e-22
	IYD	389434	1.20471	-1.87113	1.08435e-15
	TMEM156	80008	1.20073	0.223019	7.62696e-26
	SH2D1A	4068	1.20027	0.987129	1.7054e-18
	TTC6	319089	1.19479	-1.33122	3.4099e-12
	CCR4	1233	1.19158	0.848773	2.02416e-24
	ZNF737	100129842	1.19032	2.59607	3.14821e-24
	CATSPERB	79820	1.18908	-0.744771	3.7843e-17
	SPTSSB	165679	1.18673	0.963754	5.16877e-07
	FCRL2	79368	1.1825	-1.38574	2.75607e-20
	TIMD4	91937	1.18074	-0.498772	8.38695e-14
	CUX2	23316	1.18057	-2.05687	2.4983e-16
	FLT3	2322	1.17974	-0.390643	4.31131e-20
	PIGR	5284	1.17946	0.672372	4.49125e-05
	ZBP1	81030	1.17718	0.960595	6.19213e-15
	CLEC17A	388512	1.17679	-1.57263	5.412e-19
	PYHIN1	149628	1.17616	0.800012	2.04817e-19
	AC136428.1	NA	1.17602	-1.38458	4.37469e-13
	SELP	6403	1.17494	1.1066	1.30354e-12
	CD27	939	1.17378	2.3711	3.98188e-16
	C2orf72	257407	1.1728	0.743141	1.1304e-10
	TXK	7294	1.17127	-0.890058	2.34657e-24
	TTC36	143941	1.16898	-1.38435	2.23293e-09
	CBFA2T3	863	1.1689	-0.257294	3.662e-25
	PLAC8	51316	1.16705	1.61203	2.01652e-14
	DHRS9	10170	1.16544	0.466061	8.61816e-19
	KLRC4	8302	1.16464	-0.809746	4.42485e-18
	TMEM86A	144110	1.16427	2.57386	1.20368e-21
	FAM83A	84985	1.15896	-0.940893	8.62826e-10
	PTGDS	5730	1.15787	3.71643	1.72316e-11
	ZNF831	128611	1.15581	-1.18637	5.93195e-28
	CD3E	916	1.15566	3.63951	7.13756e-17
	PLA2G4F	255189	1.15419	-1.52802	4.3728e-16
	CD3G	917	1.15387	1.01287	3.45766e-20
	AC243967.1	NA	1.15334	-1.12741	4.30334e-09
	IQGAP2	10788	1.15013	3.42813	2.37772e-27
	LILRA4	23547	1.14752	0.305894	3.29398e-16
	INPP4B	8821	1.14735	2.34057	9.23164e-25
	PARP15	165631	1.14592	-0.250746	2.32116e-24
	IPCEF1	26034	1.14586	0.709151	3.23906e-20
	ZP2	7783	1.14522	-2.37706	1.42417e-10
	SAMD3	154075	1.14453	0.49214	4.10756e-19
	NLRC3	197358	1.14425	0.0246316	1.52588e-25
	GJB1	2705	1.14335	-0.735418	1.8379e-06
	NCOA3	8202	1.14274	3.536	5.09525e-227
	PRKCB	5579	1.14102	1.26339	5.91557e-21
	SPN	6693	1.13737	1.8178	7.01328e-21
	THEMIS	387357	1.13175	0.215721	6.01936e-22
	SLAMF1	6504	1.12851	0.439153	7.01328e-21
	SRPK3	26576	1.12753	-0.125587	2.37277e-09
	CAMP	820	1.12589	-0.588075	1.1626e-07
	CD38	952	1.12456	1.00975	4.17056e-15
	TIGIT	201633	1.123	1.54209	8.31786e-15
	C4B	721	1.12262	4.04384	3.18474e-10
	SLC44A5	204962	1.11406	-0.253981	1.24068e-10
	TNIP3	79931	1.11233	-0.770404	8.45673e-16
	CD96	10225	1.11194	2.34195	8.30233e-18
	SLC9A2	6549	1.11117	-0.496811	3.49139e-12
	NCR3	259197	1.10959	-0.841916	7.49133e-17
	PI16	221476	1.10846	0.599629	2.61394e-06
	RET	5979	1.10703	0.0190587	2.72706e-09
	CYP4B1	1580	1.10422	-0.53891	4.41413e-08
	ACPP	55	1.10369	0.491539	7.01657e-20
	CD40LG	959	1.10306	0.172205	8.12676e-20
	C16orf54	283897	1.10239	0.483767	4.5811e-22
	ADGRV1	84059	1.10152	-0.707182	1.34484e-09
	CD2	914	1.10114	3.86925	3.38329e-17
	C4A	720	1.0981	4.12657	1.32157e-10
	ATP8A1	10396	1.09723	1.23978	2.52927e-33
	EPGN	255324	1.09213	-1.6924	1.24675e-13
	CD8A	925	1.09125	2.3618	6.81036e-14
	ACOX2	8309	1.08847	0.923922	3.63213e-12
	CD5	921	1.0882	1.27603	5.00181e-17
	GNA14	9630	1.08671	0.278182	6.85182e-20
	P2RY8	286530	1.08617	0.973867	9.88278e-26
	RAB37	326624	1.08479	-0.0124223	3.44441e-24
	VPREB3	29802	1.08466	0.0394697	2.96649e-11
	MAPK10	5602	1.08316	0.466183	3.91018e-11
	TIFAB	497189	1.08291	-1.02593	4.98026e-13
	B4GALNT2	124872	1.08234	-1.77332	1.63118e-08
	SCARA5	286133	1.0807	-0.105261	5.03524e-08
	ZNF486	90649	1.07994	1.63395	1.1054e-16
	ABCC6	368	1.07829	-0.528126	8.20131e-12
	PARP8	79668	1.07761	2.60468	7.7392e-34
	ASCL2	430	1.07682	0.134432	5.16936e-18
	ATP2C2	9914	1.07636	1.38622	1.9091e-10
	DCD	117159	1.0753	-1.3109	0.000214893
	MOGAT2	80168	1.0746	-0.387996	1.28749e-08
	CD3D	915	1.07304	3.34912	3.16129e-15
	AFF3	3899	1.07229	1.17481	4.86135e-09
	ACKR2	1238	1.07221	-0.0071081	1.15801e-09
	ARHGAP40	343578	1.07013	-1.05126	3.97649e-08
	EAF2	55840	1.06719	2.45229	4.46461e-28
	TLR10	81793	1.0671	-0.275476	6.75293e-22
	SLA2	84174	1.06637	0.803471	1.36924e-18
	PLIN1	5346	1.06607	0.626892	6.85547e-06
	RGL4	266747	1.06507	-0.987527	3.33258e-14
	KLHDC7A	127707	1.06468	-1.43274	4.88873e-10
	UBASH3A	53347	1.06357	-0.179593	6.26217e-16
	DUSP4	1846	1.06352	3.15249	1.88372e-13
	LGALS2	3957	1.06324	1.48972	1.1384e-09
	XCR1	2829	1.06213	-0.876056	1.16753e-24
	DNASE1L3	1776	1.05961	-0.181517	4.58746e-11
	CASP10	843	1.05702	1.8787	7.45806e-33
	SIRPG	55423	1.05539	1.20576	9.0862e-14
	ADGRG5	221188	1.05157	-0.483905	6.83793e-16
	SULT1C3	442038	1.04875	-2.30466	4.14638e-05
	ITGAL	3683	1.0472	2.24527	8.53729e-22
	MMRN1	22915	1.04659	0.577189	6.27531e-11
	CLDN8	9073	1.04329	1.78664	2.79906e-06
	ADAMDEC1	27299	1.04089	3.38954	1.79613e-09
	ZAP70	7535	1.03952	0.491295	1.16413e-13
	FA2H	79152	1.0395	0.310497	1.20421e-11
	CD69	969	1.03619	2.41093	9.12265e-17
	GPR160	26996	1.03608	3.16265	2.6342e-16
	HPD	3242	1.03559	-2.02859	5.79795e-06
	CD52	1043	1.03543	5.68134	1.82465e-17
	FGFR4	2264	1.03193	0.65391	2.56607e-08
	TRPV6	55503	1.0301	2.00754	1.0778e-08
	TRIL	9865	1.02989	2.37755	3.65586e-19
	VAV3	10451	1.02895	3.91595	4.63762e-18
	RORC	6097	1.02861	1.76023	8.48981e-10
	SULT1C2	6819	1.02818	-1.48496	1.92944e-13
	IKZF1	10320	1.02296	2.26579	4.1911e-20
	ACKR1	2532	1.02101	1.99975	1.27734e-08
	GP1BA	2811	1.01918	-1.66213	9.78031e-17
	KLHL6	89857	1.01784	1.53199	2.70251e-28
	GZMB	3002	1.01474	2.90393	8.3995e-09
	GPR171	29909	1.0137	1.18243	6.02214e-15
	ICOS	29851	1.01293	0.491216	2.96161e-14
	PPP1R16B	26051	1.01267	1.50573	2.6755e-19
	GATA2	2624	1.00971	0.0786314	2.36421e-14
	NKX2-2	4821	1.00882	-2.21418	4.9305e-11
	BPIFB2	80341	1.00831	-1.73963	2.73752e-06
	SP140	11262	1.00759	1.78743	1.12111e-16
	XDH	7498	1.006	0.401693	2.05351e-08
	CXCR3	2833	1.00476	0.741748	1.20635e-12
	PATL2	197135	1.00375	-0.980637	2.47548e-15
	ABCB1	5243	1.00336	0.380953	7.01657e-20
	GZMA	3001	1.00325	3.55808	5.33297e-13
	FAIM2	23017	1.00307	-0.34058	1.74721e-08
	AQP7	364	1.00189	-0.551691	1.1904e-06

## Sheet: SupplementaryTable10
	Supplemetary Table 10. Significantly enriched gene sets (Hallmarks) in ER+ tumors from tumors from SCAN-B, comparing high expressing (tertile 3) with low expressing (tertile 1) tumor AIB1
	Hallmark ID	Set size	Enrichment Score	Normalized Enrichment Score	Nominal P-value	FDR
	HALLMARK_INTERFERON_GAMMA_RESPONSE	199	0.715322	2.45323	1e-10	3.55263e-10
	HALLMARK_ALLOGRAFT_REJECTION	199	0.71223	2.44263	1e-10	3.55263e-10
	HALLMARK_EPITHELIAL_MESENCHYMAL_TRANSITION	200	-0.529962	-2.37421	1e-10	3.55263e-10
	HALLMARK_E2F_TARGETS	200	0.668964	2.29602	1e-10	3.55263e-10
	HALLMARK_G2M_CHECKPOINT	199	0.668735	2.29346	1e-10	3.55263e-10
	HALLMARK_INTERFERON_ALPHA_RESPONSE	96	0.69078	2.22134	1e-10	3.55263e-10
	HALLMARK_MYOGENESIS	200	-0.462962	-2.07405	1e-10	3.55263e-10
	HALLMARK_INFLAMMATORY_RESPONSE	200	0.581146	1.99461	1e-10	3.55263e-10
	HALLMARK_MITOTIC_SPINDLE	199	0.544397	1.86703	1.09333e-09	3.45263e-09
	HALLMARK_IL6_JAK_STAT3_SIGNALING	87	0.649383	2.07013	6.68101e-09	1.89881e-08
	HALLMARK_ESTROGEN_RESPONSE_EARLY	200	-0.426092	-1.90887	7.41272e-09	1.91525e-08
	HALLMARK_MTORC1_SIGNALING	200	0.531122	1.82292	2.59586e-08	6.14808e-08
	HALLMARK_IL2_STAT5_SIGNALING	199	0.512201	1.75662	1.62549e-07	3.5537e-07
	HALLMARK_COMPLEMENT	200	0.502336	1.72412	9.58631e-07	1.94609e-06
	HALLMARK_ESTROGEN_RESPONSE_LATE	200	-0.36991	-1.65718	3.50871e-06	6.64809e-06
	HALLMARK_MYC_TARGETS_V1	200	0.461036	1.58237	7.85476e-05	0.000139525
	HALLMARK_TNFA_SIGNALING_VIA_NFKB	200	0.459289	1.57637	9.74459e-05	0.000162913
	HALLMARK_COAGULATION	138	-0.385936	-1.63819	0.000121946	0.000192547
	HALLMARK_PI3K_AKT_MTOR_SIGNALING	105	0.496226	1.61458	0.000853433	0.0012766
	HALLMARK_PROTEIN_SECRETION	96	0.477952	1.53695	0.00375384	0.00533441
	HALLMARK_KRAS_SIGNALING_UP	200	0.402233	1.38055	0.0107198	0.014508

## Sheet: SupplementaryTable11
	Supplemetary Table 11. Significantly enriched gene sets (Hallmarks) in ER+ tumors from tumors from SCAN-B, comparing high expressing (tertile 3) with low expressing (tertile 1) tumor AIB1
	Hallmark ID	Set size	Enrichment Score	Normalized Enrichment Score	Nominal P-value	FDR
	HALLMARK_ALLOGRAFT_REJECTION	199	0.683657	2.31195	1e-10	6.57895e-10
	HALLMARK_INTERFERON_GAMMA_RESPONSE	199	0.656805	2.22115	1e-10	6.57895e-10
	HALLMARK_MYC_TARGETS_V1	200	-0.516302	-2.17581	1e-10	6.57895e-10
	HALLMARK_E2F_TARGETS	200	-0.515571	-2.17273	1e-10	6.57895e-10
	HALLMARK_INTERFERON_ALPHA_RESPONSE	96	0.664832	2.11026	3.00054e-09	1.57923e-08
	HALLMARK_XENOBIOTIC_METABOLISM	200	0.547066	1.84983	1.73143e-08	7.59397e-08
	HALLMARK_COMPLEMENT	200	0.530762	1.7947	1.59477e-07	5.99537e-07
	HALLMARK_EPITHELIAL_MESENCHYMAL_TRANSITION	200	-0.433157	-1.82541	3.80931e-07	1.21491e-06
	HALLMARK_INFLAMMATORY_RESPONSE	200	0.523686	1.77078	4.15498e-07	1.21491e-06
	HALLMARK_ANDROGEN_RESPONSE	99	0.609566	1.93834	5.36587e-07	1.41207e-06
	HALLMARK_IL2_STAT5_SIGNALING	199	0.518298	1.75275	1.65927e-06	3.96954e-06
	HALLMARK_MYC_TARGETS_V2	58	-0.621893	-2.19746	2.04193e-06	4.47793e-06
	HALLMARK_FATTY_ACID_METABOLISM	157	0.508163	1.69015	3.61951e-05	7.32695e-05
	HALLMARK_IL6_JAK_STAT3_SIGNALING	87	0.548772	1.72354	0.000329036	0.00061849
	HALLMARK_BILE_ACID_METABOLISM	112	0.50704	1.63837	0.000648633	0.00111604
	HALLMARK_G2M_CHECKPOINT	199	-0.352671	-1.47956	0.000678553	0.00111604
	HALLMARK_KRAS_SIGNALING_UP	200	0.4468	1.5108	0.00084699	0.00131113
	HALLMARK_ADIPOGENESIS	200	0.437782	1.4803	0.00153727	0.00224747
	HALLMARK_PEROXISOME	104	0.49993	1.6034	0.00169427	0.00234664
	HALLMARK_PI3K_AKT_MTOR_SIGNALING	105	0.484265	1.55419	0.00260092	0.00342227
	HALLMARK_ESTROGEN_RESPONSE_EARLY	200	0.421237	1.42436	0.00537643	0.00673737
	HALLMARK_MYOGENESIS	200	-0.319199	-1.34517	0.00794841	0.00950767
